# Supplementary material for: Associations between Timing and Duration of Eating and Glucose Metabolism: A Nationally Representative Study in the U.S
Source: Nutrients. 2023 Feb 1;15(3):729. doi: 10.3390/nu15030729 (PMC9919634; doi:10.3390/nu15030729)
Supplement: Supplementary file 1 [file nutrients-15-00729-s001.zip]

Archive with 1 entries (1 files):
- nutrients-2104838-supplementary.pdf
